# Supplementary material for: Comparison of Long-Read Methods for Sequencing and Assembly of Lepidopteran Pest Genomes
Source: Int J Mol Sci. 2022 Dec 30;24(1):649. doi: 10.3390/ijms24010649 (PMC9820851; doi:10.3390/ijms24010649)
Supplement: Supplementary file 1 [file ijms-24-00649-s001.zip › Table S1.xlsx]

## Sheet: Sheet1
Table S1. Main metrics of assemblies on CLR, ONT, HIFI subsets with different data depths
Assembly	Contigs	Contig N50 (kb)	Contig E-size (kb)	Max contig (Mb)	Size (Mb)	BUSCOs	S-BUSCOsa	D-BUSCOsb	Structural error	Small-scale error (/Mb)	QV
CLR_Canu_10X	4643	32.761	37.967	0.197145	141.6	95	95	0	0	509.784	32.7517
CLR_Canu_20X	5718	90.854	127.498	0.830367	384.4	662	659	3	0	2063.24	26.8035
CLR_Canu_40X	1455	1727.19	2842.59	12.23	491.1	1182	1153	29	476	163.975	35.2926
CLR_Canu_60X	1225	3715	4837.97	18.34	505.5	1262	1223	39	324	65.163	37.6547
CLR_Canu_80X	1334	2822.17	3843.02	14.99	491	1219	1193	26	3044	342.272	29.53
CLR_Canu_100X	1193	3311.61	4946.06	20.19	497.1	1238	1203	35	2444	258.59	30.4652
CLR_Canu_110X	1147	3429.06	5029.15	21.67	499.6	1266	1233	33	1953	203.797	31.3724
CLR_MECAT2_20X	6291	101.893	123.774	0.674625	384.7	170	169	1	0	12943.8	18.8196
CLR_MECAT2_40X	1866	837.926	1000.17	3.62057	472.4	532	529	3	1865	6284.68	21.7671
CLR_MECAT2_60X	1161	2003.46	2330.5	6.87922	473.5	672	670	2	1674	4011.84	23.6303
CLR_MECAT2_80X	921	3144.57	4339.57	18.58	481.3	767	761	6	1528	3539.28	24.149
CLR_MECAT2_100X	862	3333.18	4168.85	18.25	481.9	782	776	6	1339	3404.41	24.358
CLR_MECAT2_110X	851	3245.37	3709.97	12.85	483.2	790	780	10	1454	3385.48	24.3503
CLR_MECAT2_20X_polished	6209	100.167	121.68	0.664527	377.4	832	831	1	0	1009.78	29.9071
CLR_MECAT2_40X_polished	1786	831.331	995.006	3.59701	468.7	1233	1226	7	183	432.709	32.9708
CLR_MECAT2_60X_polished	1119	2012.93	2324	6.85802	471.6	1236	1221	15	319	337.821	33.3244
CLR_MECAT2_80X_polished	905	3136.86	4329.95	18.53	479.8	1270	1249	21	364	363.789	32.6933
CLR_MECAT2_100X_polished	844	3324.8	4160.29	18.21	480.5	1255	1234	21	344	392.704	32.7352
CLR_MECAT2_110X_polished	828	3228.45	3702.26	12.82	481.9	1266	1242	24	383	408.778	32.4698
CLR_NextDenovo_20X	1346	602.326	765.702	3.22791	429.7	933	930	3	25	817.187	30.8128
CLR_NextDenovo_40X	307	4919.86	5975.31	18.85	466.6	1247	1237	10	130	99.0789	38.1674
CLR_NextDenovo_60X	245	6173.41	7834.48	18.91	472.5	1298	1290	8	138	62.063	38.3938
CLR_NextDenovo_80X	221	8837.48	9291.12	20.66	475.7	1315	1299	16	158	89.0231	37.9522
CLR_NextDenovo_100X	221	8837.48	9276.07	20.66	475.7	1316	1299	17	154	88.8144	37.9995
CLR_NextDenovo_110X	205	9408.28	10230	21.5	477.1	1316	1299	17	145	88.15	37.0853
CLR_wtdbg2_10X	5300	153.692	188.518	0.841659	426.3	230	230	0
CLR_wtdbg2_20X	2314	678.572	853.34	3.02531	467.2	698	697	1	45	6446.79	21.7948
CLR_wtdbg2_40X	2328	834.23	1173.31	5.24163	465.6	984	976	8	60	2167.44	26.4317
CLR_wtdbg2_60X	1813	1313.35	1684.75	6.59073	472.5	1047	1036	11	57	1457.08	28.1216
CLR_wtdbg2_80X	1789	1420.08	1885.58	8.00493	475.2	1064	1056	8	66	1386.76	28.3247
CLR_wtdbg2_100X	1559	1695.54	1972.48	7.38488	470.3	1071	1062	9	73	1441.52	28.1241
CLR_wtdbg2_110X	1328	2557.43	2786.56	9.92857	481.2	1093	1087	6	90	1421.41	28.1024
CLR_wtdbg2_10X_polished	5204	157.033	192.823	0.863628	437	427	427	0
CLR_wtdbg2_20X_polished	2142	684.775	862.129	3.05026	471.3	941	936	5	229	1826.69	27.1229
CLR_wtdbg2_40X_polished	2043	858.798	1183.15	5.26558	466.2	1141	1135	6	257	651.472	31.0359
CLR_wtdbg2_60X_polished	1690	1318.84	1692.89	6.61538	473.8	1189	1176	13	357	488.919	31.8282
CLR_wtdbg2_80X_polished	1649	1430.81	1895.47	8.03781	476.3	1212	1198	14	336	520.995	31.7567
CLR_wtdbg2_100X_polished	1472	1702.82	1980.58	7.40991	471.8	1223	1208	15	373	545.568	31.2462
CLR_wtdbg2_110X_polished	1246	2565.45	2797.73	9.96455	482.7	1246	1234	12	500	560.75	30.6231
HIFI_HiCanu_10X	1164	1331.07	1659.96	7.50237	459.4	1333	1310	23	0	31.3039	44.9839
HIFI_HiCanu_20X	656	10940	10550	21.34	475.6	1344	1310	34	1	1.28253	56.4926
HIFI_HiCanu_30X	641	14600	12800	21.54	479.9	1348	1313	35	0	0.348	64.4811
HIFI_HiCanu_40X	719	14600	12350	21.55	483	1345	1303	42	0	0.128367	68.7935
HIFI_HiCanu_50X	818	15250	12620	21.55	486.5	1344	1290	54	0	0.361803	64.2681
HIFI_HiCanu_60X	955	14400	12130	21.54	490.6	1343	1285	58	1	0.458576	61.3645
HIFI_HiCanu_10X_polished	1113	1331.09	1663.52	7.50237	458.4	1332	1310	22	11	22.234	45.1499
HIFI_HiCanu_20X_polished	606	10940	10570	21.34	474.6	1345	1308	37	9	2.26065	52.3623
HIFI_HiCanu_30X_polished	582	14600	12830	21.54	478.7	1348	1310	38	17	1.32228	51.7073
HIFI_HiCanu_40X_polished	648	14600	12390	21.55	481.6	1346	1299	47	10	1.64862	52.5942
HIFI_HiCanu_50X_polished	749	15250	12660	21.55	485.1	1346	1289	57	13	1.36686	52.9435
HIFI_HiCanu_60X_polished	886	14400	12170	21.54	489.3	1344	1279	65	21	1.69239	51.5658
HIFI_hifiasm_10X	503	2841.6	3413.22	9.42374	453	1337	1330	7	4	49.8085	42.9541
HIFI_hifiasm_20X	120	14400	12980	21.54	458.5	1344	1335	9	0	2.38582	56.2116
HIFI_hifiasm_30X	94	15360	13910	21.53	460.6	1345	1336	9	0	1.35705	58.6589
HIFI_hifiasm_40X	84	15750	14280	21.53	458.5	1347	1341	6	2	1.65961	57.1196
HIFI_hifiasm_50X	88	15370	14260	21.54	460.6	1344	1338	6	4	0.653475	46.7529
HIFI_hifiasm_60X	93	15760	14940	23.73	459.6	1345	1339	6	6	0.376421	42.1964
HIFI_hifiasm_10X_polished	503	2841.68	3413.3	9.42465	453.1	1340	1333	7	20	26.3778	44.4018
HIFI_hifiasm_20X_polished	119	14400	12980	21.54	458.5	1344	1335	9	43	2.09141	46.1887
HIFI_hifiasm_30X_polished	94	15360	13910	21.53	460.6	1346	1337	9	58	2.44908	43.2935
HIFI_hifiasm_40X_polished	84	15750	14280	21.53	458.6	1347	1341	6	45	1.97579	45.1037
HIFI_hifiasm_50X_polished	88	15370	14260	21.54	460.6	1344	1338	6	44	1.46324	45.4687
HIFI_hifiasm_60X_polished	93	15760	14940	23.73	459.6	1345	1339	6	57	1.86906	45.509
ONT_NECAT_40X	851	2443.74	3027.65	9.93797	561	1253	1106	147	1801	1639.08	24.4972
ONT_NECAT_60X	764	2485.1	3241.42	13.18	564.9	1269	1088	181	1889	1667.42	24.2451
ONT_NECAT_80X	716	2543.34	3158.91	10.45	568.9	1264	1085	179	1937	1720.8	24.3467
ONT_NECAT_100X	710	2800.2	3416.8	11.86	567.3	1269	1075	194	1941	1732.21	24.0434
ONT_NECAT_120X	688	2884.44	3370.97	12.94	575	1262	1075	187	2055	1744.23	24.1516
ONT_NECAT_160X	728	2779.14	3014.05	10.28	581	1272	1068	204	2012	1642.05	24.4164
ONT_NextDenovo_20X	108	12410	11600	20.14	449.3	1181	1176	5	1109	1788.87	25.5468
ONT_NextDenovo_40X	110	10010	10580	18.76	460.3	1287	1279	8	805	852.628	28.0066
ONT_NextDenovo_60X	89	12400	11740	20.93	464.7	1298	1285	13	821	786.594	28.2907
ONT_NextDenovo_80X	96	13760	11920	20.96	467.5	1295	1287	8	824	937.88	27.5493
ONT_NextDenovo_100X	97	10540	10690	20.87	465.8	1290	1282	8	867	1066.62	26.9078
ONT_NextDenovo_120X	114	10370	10920	21.9	467.6	1288	1279	9	949	1098.66	26.6224
ONT_NextDenovo_160X	108	10690	10450	19.23	468.2	1286	1275	11	892	1123.04	26.4827
ONT_wtdbg2_10X	3273	498.266	609.279	2.87354	451.8	669	668	1
ONT_wtdbg2_20X	4688	811.264	1114.6	7.57035	520.2	943	936	7	495	7767.39	20.4309
ONT_wtdbg2_40X	8347	706.856	1160.4	9.89562	605.3	1014	1005	9	740	5073.74	21.513
ONT_wtdbg2_60X	9252	566.602	987.048	7.41307	668.3	1086	1050	36	606	3484.63	22.9635
ONT_wtdbg2_80X	11108	344.695	839.012	5.58194	714.4	1129	1083	46	574	3590.48	22.7358
ONT_wtdbg2_100X	12060	266.098	645.706	4.28189	739.5	1087	1042	45	580	3840.34	22.3666
ONT_wtdbg2_120X	12842	193.067	626.703	3.46608	758.8	1074	1020	54	571	3773.21	22.368
ONT_wtdbg2_160X	13714	150.927	576.949	3.65751	793.9	1079	1018	61	511	3886.23	22.1766
ONT_wtdbg2_10X_polished	2515	521.293	633.041	2.92973	451.6	1022	1019	3
ONT_wtdbg2_20X_polished	3021	869.358	1182.1	7.66281	502	1205	1194	11	1450	1418.03	26.0498
ONT_wtdbg2_40X_polished	5222	797.791	1260.44	9.96727	564.1	1211	1151	60	1773	838.033	26.6018
ONT_wtdbg2_60X_polished	6107	672.65	1063.79	7.45005	624.3	1232	1127	105	1805	632.574	27.3617
ONT_wtdbg2_80X_polished	7477	443.274	904.167	5.59181	666.9	1259	1117	142	1508	635.914	27.9235
ONT_wtdbg2_100X_polished	8447	350.03	692.002	4.30545	694.9	1248	1086	162	1353	673.916	27.6809
ONT_wtdbg2_120X_polished	9169	273.464	669.73	3.4842	715.5	1242	1062	180	1281	677.818	27.8209
ONT_wtdbg2_160X_polished	10250	197.356	611.875	3.65703	754.9	1242	1040	202	1143	643.682	28.05
aComplete and single-copy BUSCO genes, bComplete and duplicated BUSCO genes
