# Supplementary material for: Comparison of Long-Read Methods for Sequencing and Assembly of Lepidopteran Pest Genomes
Source: Int J Mol Sci. 2022 Dec 30;24(1):649. doi: 10.3390/ijms24010649 (PMC9820851; doi:10.3390/ijms24010649)
Supplement: Supplementary file 1 [file ijms-24-00649-s001.zip › Table S2.xlsx]

## Sheet: Sheet1
Table S2. Comparison between the current study and previous works of D. punctatus chromosome-level assemblies
	Scaffolding platform	Size （Mb）	Contigs	Contig N50 (kb)	Max contig (Mb)	Structural error	Small-scale error (/Mb)	QV	BUSCOs	PARa
D. punctatus (previous works)	LACHESIS	595.3	668	1381.11	8.68611	1053	64.321	34.9793	0.957	0.15026
D. punctatus (current study)	3DDNA + EagleC	543.4	328	2669.98	10.69	862	51.0889	35.6142	0.96	0.00265918
aPercentage of assembly errors identified by EagleC
